# Supplementary material for: OpenNahele: the open Hawaiian forest plot database
Source: Biodivers Data J. 2018 Sep 27;(6):e28406. doi: 10.3897/BDJ.6.e28406 (PMC6172291; doi:10.3897/BDJ.6.e28406)
Supplement: Supplementary material 2 — OpenNahele Maximum Plant Size [file bdj-06-e28406-s002.csv]

Scientific_name	Family	Native_Status	N	D95	Dmax_3
Metrosideros polymorpha	17	native	12635	77.23	207.07
Cheirodendron trigynum	3	native	3031	31	75.1
Psydrax odorata	23	native	1862	35.68	81.34
Diospyros sandwicensis	7	native	1853	50.48	86.37
Psidium cattleianum	17	alien	1831	20.12	59.52
Acacia koa	12	native	774	86.4	162
Dodonaea viscosa	26	native	773	27.48	65.46
Melastoma malabathricum	14	alien	484	11.4	16.63
Ilex anomala	2	native	469	60.57	115.63
Coprosma rhynchocarpa	23	native	438	14.02	23.87
Schinus terebinthifolia	1	alien	336	34.48	54.7
Styphelia tameiameiae	8	native	310	15	27.43
Eucalyptus grandis	17	alien	276	40.2	68.5
Schefflera actinophylla	3	alien	261	31.91	55.37
Nestegis sandwicensis	18	native	229	129.15	177.7
Cecropia obtusifolia	29	alien	212	27.93	37.17
Myrsine lessertiana	20	native	183	21.47	32.7
Psychotria hawaiiensis	23	native	161	22.84	49.5
Santalum paniculatum	25	native	135	25.56	44.31
Myrica faya	16	alien	131	50	65.8
Psychotria spp.	23	native	130	14.64	32.25
Leucaena leucocephala	12	alien	124	15.89	20.16
Osteomeles anthyllidifolia	22	native	121	42.33	62.1
Psidium guajava	17	alien	116	23.46	51.47
Eucalyptus robusta	17	alien	98	88.04	128.27
Broussaisia arguta	10	native	97	15.75	23.46
Aleurites moluccanus	9	alien	92	37.23	42.47
Syzygium cumini	17	alien	88	47.85	52.66
Grevillea robusta	21	alien	77	53.6	58.93
Casuarina equisetifolia	4	alien	75	37.68	46.4
Acacia confusa	12	alien	66	21.27	27.06
Psychotria mariniana	23	native	61	34.99	52.2
Vaccinium calycinum	8	native	61	21.83	25.67
Hibiscus tilliaceus	13	native	59	38.94	53.85
Erythrina sandwicensis	12	native	58	66.76	70.77
Falcataria moluccana	12	alien	58	89.55	105.07
Sophora chrysophylla	12	native	54	50.68	79.47
Wikstroemia sandwicensis	28	native	54	22.44	25.56
Sapindus oahuensis	26	native	53	36.09	46.07
Macaranga mappa	9	alien	52	18.36	20.03
Coprosma spp.	23	native	49	40.81	48.6
Syzygium jambos	17	alien	48	28.28	35.9
Melicope clusiifolia	24	native	41	16.8	17.27
Clusia rosea	5	alien	40	18.88	25.47
Myrsine spp.	20	native	40	13.52	16.47
Perrottetia sandwicensis	6	native	35	77.93	91.73
Melia azedarach	15	alien	34	34.72	38.93
Coprosma foliosa	23	native	33	14.76	16.2
Myoporum sandwicense	27	native	32	35.56	44.27
Antidesma platyphyllum	19	native	30	21.67	22.94
Diospyros hillebrandii	7	native	30	16.95	19.27
Wikstroemia oahuensis	28	native	30	12.11	15.13
Coprosma ochracea	23	native	29	17	17.33
Vaccinium dentatum	8	native	28	17.34	19.03
Ardisia elliptica	20	alien	27	16.97	25.65
Acacia koaia	12	native	26	48.44	62.43
Cinnamomum burmanni	11	alien	26	27.81	31.16
Kadua axillaris	23	native	24	20.6	20.83
